# Supplementary material for: Integrated Network Pharmacology and Molecular Dynamics Reveal Multi-Target Anticancer Mechanisms of Myrtus communis Essential Oils
Source: Pharmaceuticals (Basel). 2025 Oct 13;18(10):1542. doi: 10.3390/ph18101542 (PMC12566675; doi:10.3390/ph18101542)
Supplement: Supplementary file 1 [file pharmaceuticals-18-01542-s001.zip]

Archive with 1 entries (1 files):
- pharmaceuticals-3901713-supplementary.pdf
